# Supplementary material for: Hyperiid amphipods from the Gulf of Ulloa and offshore region, Baja California: The possible role of the gelatinous zooplankton as a transport vector into the coastal shelf waters
Source: PLoS One. 2020 Nov 5;15(11):e0233071. doi: 10.1371/journal.pone.0233071 (PMC7643982; doi:10.1371/journal.pone.0233071)
Supplement: S1 Table — Location and sampling date of oceanographic stations during the IMECOCAL cruises at the Gulf of Ulloa and offshore region. (XLSX) [file pone.0233071.s001.xlsx]

## Sheet: s1 table
S1 Table. Location and sampling date of oceanographic stations during the IMECOCAL cruises at the Gulf of Ulloa and offshore region.
Cruise	Station	Latitude	Longitude	Bottom	Date	Time
		(°N)	(°W)	(m)	(d/m/y)	(h:min)
207	127.35	26.89	114.17	100	2002-07-26	12:22:00
207	127.45	26.56	114.81	2828	2002-07-26	21:48:00
207	127.5	26.39	115.13	1014	2002-07-27	01:59:00
207	130.3	26.49	113.49	83	2002-07-28	23:04:00
207	130.5	25.82	114.77	3850	2002-07-28	04:54:00
207	130.55	25.66	115.09	3892	2002-07-28	00:47:00
207	130.6	25.49	115.41	4013	2002-07-27	20:44:00
207	133.25	26.09	112.82	89	2002-07-29	05:19:00
207	133.3	25.92	113.14	71	2002-07-29	09:22:00
207	133.45	25.41	114.09	3523	2002-07-29	23:53:00
207	133.5	25.25	114.41	3597	2002-07-30	04:39:00
207	137.25	25.49	112.47	110	2002-08-01	02:21:00
207	137.3	25.33	112.77	386	2002-07-31	22:46:00
207	137.55	24.5	114.36	4065	2002-07-31	01:47:00
207	137.6	24.33	114.67	4079	2002-07-30	23:39:00
307	127.35	26.89	114.17	101	2003-07-23	12:35:00
307	127.45	26.55	114.79	3451	2003-07-23	22:18:00
307	127.5	26.38	115.12	3923	2003-07-24	03:30:00
307	130.3	26.48	113.49	81	2003-07-26	03:11:00
307	130.35	26.31	113.8	496	2003-07-25	23:05:00
307	130.55	25.63	115.08	3799	2003-07-25	03:07:00
307	130.6	25.47	115.4	3838	2003-07-24	22:00:00
307	133.25	26.08	112.82	90	2003-07-26	10:47:00
307	133.3	25.92	113.14	190	2003-07-26	14:46:00
307	133.4	25.57	113.77	3000	2003-07-26	23:54:00
307	133.45	25.41	114.1	2429	2003-07-27	04:35:00
307	133.6	24.9	115.03	3978	2003-07-27	20:40:00
407	127.35	26.86	114.25	98	2004-07-23	11:18:00
407	127.45	26.55	114.79	3395	2004-07-23	20:59:00
407	127.5	26.4	115.13	3700	2004-07-24	01:46:00
407	130.3	26.49	113.49	80	2004-07-25	20:00:00
407	130.5	25.82	114.69	3600	2004-07-25	02:27:00
407	130.55	25.65	115.08	4486	2004-07-24	22:33:00
407	133.25	26.09	112.83	88	2004-07-26	02:15:00
407	133.3	25.99	112.98	195	2004-07-26	05:40:00
407	133.5	25.24	114.4	3230	2004-07-26	23:09:00
407	133.55	25.09	114.78	4000	2004-07-27	03:13:00
407	137.25	25.5	112.46	104	2004-07-28	19:57:00
407	137.45	24.83	113.73	3340	2004-07-28	03:35:00
407	137.5	24.65	114.04	3871	2004-07-27	23:10:00
407	140.3	24.76	112.42	114	2004-07-29	02:30:00
501	127.35	26.8971	114.167	98	2005-02-06	00:35:00
501	127.36	26.8476	114.257	1550	2005-02-06	02:30:00
501	127.4	26.725	114.486	3001	2005-02-06	05:41:00
501	127.55	26.2203	115.449	3650	2005-02-06	20:03:00
501	127.6	26.0529	115.771	3850	2005-02-07	00:16:00
501	130.3	26.4901	113.491	81	2005-02-08	09:31:00
501	130.35	26.3115	113.81	593	2005-02-08	05:44:00
501	130.37	26.2412	113.952	1642	2005-02-08	03:25:00
501	130.4	26.1245	114.128	2325	2005-02-08	00:22:00
501	130.45	25.9725	114.436	3552	2005-02-07	20:02:00
501	133.25	26.0846	112.812	87	2005-02-08	15:47:00
501	133.3	25.9168	113.134	197	2005-02-08	19:13:00
501	133.33	25.8153	113.333	191	2005-02-08	21:54:00
501	133.35	25.7485	113.453	878	2005-02-09	00:11:00
501	133.4	25.5757	113.775	2518	2005-02-09	04:13:00
501	137.3	25.3295	112.773	378	2005-02-10	05:59:00
501	137.33	25.2118	112.992	587	2005-02-10	03:17:00
501	137.35	25.1638	113.029	1304	2005-02-10	01:44:00
501	137.4	24.9954	113.418	3500	2005-02-09	21:33:00
504	127.35	26.8892	114.163	98	2005-05-01	01:23:00
504	127.36	26.851	114.264	1528	2005-04-30	23:42:00
504	127.6	26.0508	115.766	3373	2005-04-30	02:56:00
504	130.3	26.4897	113.49	80	2005-05-02	11:55:00
504	130.5	25.8109	114.766	3385	2005-05-04	05:10:00
504	133.55	25.0725	114.735	4422	2005-05-05	05:30:00
504	133.6	24.8979	115.04	3754	2005-05-05	01:00:00
504	138.3	25.1993	112.715	551	2005-05-05	21:42:00
507	127.35	26.89	114.16	100	2005-07-29	18:12:00
507	127.36	26.85	114.26	1566	2005-07-29	20:38:00
507	127.4	26.71	114.48	3500	2005-07-30	00:29:00
507	127.45	26.55	114.81	3445	2005-07-30	05:16:00
507	130.3	26.49	113.49	81	2005-08-01	02:21:00
507	130.35	26.31	113.8	550	2005-07-31	22:16:00
507	130.6	25.48	115.4	3911	2005-07-31	01:18:00
507	133.25	26.08	112.82	78	2005-08-01	08:50:00
507	133.3	25.92	113.13	188	2005-08-01	12:08:00
507	133.33	25.81	113.33	188	2005-08-01	14:55:00
507	133.4	25.57	113.77	2739	2005-08-01	21:15:00
507	133.5	25.24	114.4	3652	2005-08-02	04:42:00
507	137.25	25.49	112.45	111	2005-08-03	21:42:00
507	137.5	24.66	114.04	3871	2005-08-03	03:32:00
507	137.55	24.49	114.35	3830	2005-08-02	23:50:00
507	138.3	25.19	112.71	562	2005-08-04	01:26:00
510	127.35	26.8953	114.169	92	2005-10-24	23:36:00
510	127.36	26.8374	114.26	1557	2005-10-25	01:27:00
510	127.4	26.7081	114.487	3100	2005-10-25	04:40:00
510	127.6	26.0522	115.769	3650	2005-10-25	21:26:00
510	130.3	26.4914	113.49	83	2005-10-27	06:51:00
510	130.35	26.3159	113.807	496	2005-10-27	03:12:00
510	130.37	26.2409	113.939	1604	2005-10-27	01:02:00
510	130.4	26.1437	114.123	2344	2005-10-26	22:10:00
510	130.6	25.4723	115.404	4956	2005-10-26	03:44:00
510	138.3	25.1936	112.712	558	2005-10-27	18:58:00
607	127.35	26.89	114.17	97	2006-07-19	04:40:00
607	127.6	26.04	115.75	3650	2006-07-20	03:40:00
607	130.3	26.49	113.49	79	2006-07-21	16:49:00
607	130.45	25.97	114.44	3832	2006-07-21	01:21:00
607	130.5	25.82	114.75	3073	2006-07-20	20:29:00
607	133.25	26.08	112.82	85	2006-07-21	23:14:00
607	133.3	25.92	113.14	193	2006-07-22	03:10:00
607	133.5	25.24	114.41	3500	2006-07-22	21:37:00
607	133.55	25.08	114.73	3724	2006-07-23	02:17:00
607	137.25	25.5	112.46	104	2006-07-25	02:36:00
607	137.3	25.33	112.77	370	2006-07-24	21:39:00
607	137.45	24.83	113.73	3350	2006-07-24	04:44:00
607	137.5	24.66	114.04	3871	2006-07-24	00:19:00
708	127.35	26.89	114.17	95	2007-09-06	21:26:00
708	127.36	26.84	114.26	1704	2007-09-06	23:32:00
708	127.4	26.73	114.49	3500	2007-09-07	03:19:00
708	127.6	26.05	115.76	~3600	2007-09-07	02:41:00
708	130.3	26.49	113.49	80	2007-09-09	11:58:00
708	130.37	26.23	113.93	1614	2007-09-09	04:27:00
708	130.6	25.47	115.42	3836	2007-09-08	05:46:00
708	133.25	26.08	112.82	88	2007-09-09	18:55:00
708	133.3	25.92	113.03	193	2007-09-10	18:18:00
708	133.33	25.82	113.33	188	2007-09-10	20:58:00
708	133.35	25.75	113.45	875	2007-09-10	23:20:00
708	133.4	25.58	113.77	2500	2007-09-11	03:38:00
708	133.6	24.91	115.05	4460	2007-09-11	22:26:00
708	137.25	25.5	112.46	106	2007-09-13	17:03:00
708	137.33	25.21	113	591	2007-09-13	05:29:00
708	137.35	25.16	113.09	1286	2007-09-13	03:30:00
708	137.4	24.99	113.4	3500	2007-09-12	23:23:00
708	137.6	24.33	114.66	3754	2007-09-12	04:51:00
807	127.35	26.89	114.17	98	2008-07-21	04:32:00
807	127.36	26.84	114.28	1048	2008-07-21	02:18:00
807	127.4	26.73	114.49	3500	2008-07-20	23:04:00
807	127.6	26.06	115.76	3650	2008-07-20	04:44:00
807	130.3	26.49	113.49	80	2008-07-18	16:40:00
807	130.35	26.32	113.81	486	2008-07-18	20:55:00
807	130.37	26.24	113.94	1637	2008-07-19	00:12:00
807	130.4	26.15	114.13	2272	2008-07-19	03:10:00
807	130.6	25.48	115.41	3912	2008-07-19	21:22:00
807	133.25	26.09	112.82	88	2008-07-18	10:12:00
807	133.3	25.92	113.14	196	2008-07-18	06:20:00
807	133.33	25.82	113.33	187	2008-07-18	03:33:00
807	133.35	25.74	113.45	880	2008-07-18	01:21:00
807	133.4	25.58	113.77	3200	2008-07-17	20:45:00
807	133.55	25.09	114.73	3800	2008-07-17	05:32:00
807	133.6	25	115.05	3978	2008-07-17	01:15:00
807	137.25	25.5	112.46	107	2008-07-15	01:00:00
807	137.3	25.33	112.78	384	2008-07-15	04:34:00
807	137.4	25	113.41	3500	2008-07-15	22:34:00
807	137.45	24.83	113.72	3364	2008-07-16	03:01:00
