# Supplementary material for: Hyperiid amphipods from the Gulf of Ulloa and offshore region, Baja California: The possible role of the gelatinous zooplankton as a transport vector into the coastal shelf waters
Source: PLoS One. 2020 Nov 5;15(11):e0233071. doi: 10.1371/journal.pone.0233071 (PMC7643982; doi:10.1371/journal.pone.0233071)
Supplement: S2 Table — Hyperiid species separated by frequency of occurrence (FO) in dominant (>55%), common (31–55%), sparse (10–30%), and rare (<10%) in 108 samples analyzed. The Geometric Mean (GM) and the mean are also shown, combining data of samples collected during nighttime (N = 88). (*) indicate species found in daytime samples only. (XLSX) [file pone.0233071.s002.xlsx]

## Sheet: s2 table
S2 Table. Hyperiid species separated by frequency of occurrence (FO) in dominant (>55%), common (31-55%), sparse (10-30%), and rare (<10%) in 108 samples analyzed.
The Geometric mean (GM) and the mean are also shown, combining data of samples collected during nighttime (N = 88). (*) indicate species found in daytime samples only.
Dominant species	FO	GM	Mean	Common species	FO	GM	Mean	Sparse species	FO	GM	Mean	Rare species	FO	GM	Mean
	(%)	(ind/1000 m3)	(ind/1000 m3)		(%)	(ind/1000 m3)	(ind/1000 m3)		(%)	(ind/1000 m3)	(ind/1000 m3)		(%)	(ind/1000 m3)	(ind/1000 m3)
				Infraorder Physosomata				Infraorder Physosomata				Infraorder Physosomata
				Superfamily Scinoidea				Superfamily Scinoidea				Superfamily Lanceoloidea
				Scina tullbergi	44	1.41	3.43	Scina borealis	25	0.74	2.63	Lanceola clausi	1	0.01	0.02
												Scypholanceola aestiva	4	0.05	0.08
												Superfamily Scinoidea
												Acanthoscina acanthodes	1	0.02	0.03
												Scina crassicornis	1	0.01	0.02
												Scina curvidactyla	1	0.01	0.02
												Scina stebbingi	1	0.01	0.02
												Scina stenopus	2	0.03	0.06
Infraorder Physocephalata				Infraorder Physocephalata				Infraorder Physocephalata				Infraorder Physocephalata
Superfamily Vibiloidea				Superfamily Vibiloidea				Superfamily Vibiloidea				Superfamily Vibiloidea
Vibilia armata	67	13	53.61	Paraphronima gracilis	39	1.23	2.85	Paraphronima crassipes	11	0.17	0.44	Vibilia chuni	6	0.13	0.52
								Vibilia australis	29	0.89	2.53	Vibilia cultripes	5	0.07	0.15
								Vibilia stebbingi	25	0.63	2.22	Vibilia gibbosa	1	0.02	0.04
								Vibilia viatrix	14	0.27	0.58	Vibilia longicarpus	1	0.01	0.02
												Vibilia propinqua	3	0.04	0.06
Superfamily Phronimoidea				Superfamily Phronimoidea				Superfamily Phronimoidea				Superfamily Phronimoidea
Lestrigonus schizogeneios	69	13.85	54.01	Anchylomera blossevillei	46	1.86	8.33	Hyperietta parviceps	11	0.22	0.48	Hyperia leptura	1	*	*
Primno brevidens	79	15.02	56.99	Hyperoche medusarum	48	2.05	6.24	Hyperietta stebbingi	13	0.25	0.56	Hyperietta luzoni	5	0.07	0.13
				Laxohyperia vespuliformis	43	1.17	2.88	Hyperietta stephenseni	26	0.56	1.25	Hyperietta vosseleri	7	0.12	0.25
				Lestrigonus bengalensis	55	2.59	9.08	Hyperioides longipes	20	0.48	6.46	Hyperionyx macrodactylus	3	0.06	0.18
				Phronima atlantica	31	0.63	1.36	Hyperioides sibaginis	18	0.43	1.52	Hyperoche picta	1	*	*
				Phronima sedentaria	36	0.83	1.62	Lestrigonus macrophthalmus	16	0.48	3.48	Iulopis mirabilis	1	0.01	0.02
				Phrosina semilunata	44	1.59	5.46	Phronima curvipes	21	0.53	1.56	Phronima bucephala	1	*	*
								Phronima stebbingi	10	0.14	0.28	Phronima pacifica	8	0.13	0.35
								Themistella fusca	16	0.52	2.21	Phronimella elongata	1	0.01	0.02
												Phronimopsis spinifera	4	0.05	0.1
												Primno latreillei	6	0.17	0.83
												Themisto pacifica	1	0.01	0.02
Superfamily Platysceloidea				Superfamily Platysceloidea				Superfamily Platysceloidea				Superfamily Platysceloidea
Eupronoe minuta	77	11.11	25.17	Eupronoe maculata	33	0.93	2.38	Amphithyrus sculpturatus	27	0.83	2.72	Amphithyrus bispinosus	2	0.03	0.06
Simorhynchotus antennarius	58	3.79	43.68	Platyscelus ovoides	33	1.17	4.58	Brachyscelus globiceps	19	0.41	1.02	Anapronoe reinhardti	2	0.02	0.04
				Platyscelus serratulus	44	1.83	5.68	Calamorhynchus pellucidus	13	0.17	0.31	Brachyscelus crusculum	9	0.14	0.48
								Eupronoe armata	19	0.51	2.85	Brachyscelus rapax	2	*	*
								Glossocephalus milneedwardsi	18	0.28	0.64	Hemityphis tenuimanus	3	0.04	0.06
								Lycaea nasuta	13	0.26	1.36	Lycaea lilia	1	0.03	0.21
								Lycaea pachypoda	12	0.21	0.46	Lycaea pauli	6	0.1	0.26
								Lycaea pulex	30	0.92	9.21	Paralycaea gracilis	1	0.01	0.02
								Lycaea serrata	19	0.41	1.46	Parapronoe campbelli	6	0.07	0.16
								Lycaeopsis themistoides	25	0.62	1.52	Parapronoe crustulum	6	0.11	0.24
								Lycaeopsis zamboangae	19	0.52	1.73	Parapronoe parva	6	0.07	0.14
								Oxycephalus clausi	29	0.61	1.9	Paratyphis promontori	6	0.08	0.16
								Oxycephalus piscator	11	0.23	0.61	Platyscelus crustulatus	3	0.03	0.08
								Parascelus edwardsi	28	0.54	1.09	Rhabdosoma brevicaudatum	1	0.01	0.02
								Pronoe capito	12	0.18	0.33	Rhabdosoma minor	1	0.01	0.02
								Rhabdosoma whitei	25	0.48	0.92	Schizoscelus ornatus	4	0.05	0.09
								Streetsia challengeri	17	0.36	0.9	Streetsia porcella	2	0.03	0.07
								Streetsia steenstrupi	10	0.14	0.24	Tetrathyrus forcipatus	1	0.02	0.03
								Tryphana malmi	18	0.33	1.31	Thyropus sphaeroma	3	0.04	0.08
