# Supplementary material for: Hyperiid amphipods from the Gulf of Ulloa and offshore region, Baja California: The possible role of the gelatinous zooplankton as a transport vector into the coastal shelf waters
Source: PLoS One. 2020 Nov 5;15(11):e0233071. doi: 10.1371/journal.pone.0233071 (PMC7643982; doi:10.1371/journal.pone.0233071)
Supplement: S3 Table — Abundance of two species of limnomedusae during the summer of 2007 (IMECOCAL cruise 0708). (XLSX) [file pone.0233071.s003.xlsx]

## Sheet: s3 table
S3 Table. Abundance of two species of limnomedusae during the summer of 2007 (IMECOCAL CRUISE 0709).
Stations	Latitude	Longitude	Geryonia proboscidalis	Liriope tetraphyla
	(°N)	(°W)	(ind/1000 m3)	(ind/1000 m3)
100.35	31.52	117.115	0	4555.71
100.6	30.6867	118.792	0	129.602
107.35	30.3583	116.363	0	1379.71
110.4	29.62	116.328	0	551.053
117.6	27.7933	116.887	0	3335.21
120.45	27.7217	115.547	0	1403.04
133.6	24.9183	115.045	22.6586	398.792
137.4	24.9967	113.408	0	2138.49
137.6	24.33	114.673	43.5459	217.729
